# Supplementary material for: Norepinephrine induces anoikis resistance in high-grade serous ovarian cancer precursor cells
Source: JCI Insight. 2024 Jan 25;9(5):e170961. doi: 10.1172/jci.insight.170961 (PMC10972597; doi:10.1172/jci.insight.170961)
Supplement: Supporting data values [file jciinsight-9-170961-s045.xlsx]

## Sheet: Figure 1
(1B) Area Quantifications
	SKOV3			FT237			FT240			FT246
Vehicle	1	1	1	1	1	1	1	1	1	1	1	1
10 μM NE	0.797794	0.933408	0.888785	0.746237	0.631496	0.684246	0.831852	0.77845	0.883608	0.655467	0.595495	0.619217
(1D) Dead Cell Count
	SKOV3			FT237			FT240			FT246
Vehicle	2	4.33333	2.33333	23.3333	34.3333	29	14	25.6667	17	53	51	48.6667
10 μM NE	1	1.33333	4.33333	3.66667	10.3333	4.33333	7.33333	19	11.3333	6.66667	10.6667	3.33333
(1F) Flow Cytometry
FT237
	Live			Early Apoptotic			Late Apoptotic			Necrotic
Vehicle	1	1	1	1	1	1	1	1	1	1	1	1
Norepinephrine (10 μM)	1.03897	1.08677	1.03438	0.555556	0.566406	0.893048	0.806818	0.802083	0.814286	1.08108	0.8	0.571429
FT246	Live			Early Apoptotic			Late Apoptotic			Necrotic
Vehicle	1	1	1	1	1	1	1	1	1	1	1	1
Norepinephrine (10 μM)	1.06304	1.07275	1.05382	0.559211	0.669421	0.766798	0.702128	0.631579	0.623188	1.04762	0.819672	0.906977

## Sheet: Supplemental Figure 1
(S1B) Area Quantifications
	FT189			FT190			FT194			FT282
Vehicle	1	1	1	1	1	1	1	1	1	1	1	1
10 μM NE	0.739318	0.964631	1.06617	0.883927	0.873845	0.84887	1.09876	0.885395	0.99437	0.832819	0.556067	1.02663
(S1D) Dose Response Area
FT237					FT246
Vehicle	1 μM NE	10 μM NE	100 μM NE		Vehicle	1 μM NE	10 μM NE	100 μM NE
1	1.01733	0.515731	0.473059		1	0.924003	0.610054	0.522229
1	0.936462	0.513701	0.455611		1	1.19918	0.663636	0.605757
1	0.75573	0.393165	0.397943		1	0.969389	0.564193	0.535241
(S1F) Timecourse Area
FT237								FT246
Time (hours)	Vehicle			10 μM NE				Time (hours)	Vehicle			10 μM NE
0	1	1	1	0.916607	1.05958	1.05491		0	1	1	1	0.951626	1.0211	0.845914
4	0.936685	0.911856	0.800998	0.682256	0.893967	0.598481		4	0.827066	0.875814	0.905008	0.801015	0.798275	0.787391
24	0.250372	0.28612	0.332977	0.194912	0.155047	0.137379		24	0.297701	0.315004	0.298175	0.174161	0.19578	0.172814
72	0.145959	0.146518	0.151239	0.069523	0.068355	0.067395		72	0.164597	0.14622	0.15813	0.080876	0.113188	0.075671
144	0.073493	0.069646	0.08414	0.032353	0.04167	0.039485		144	0.082298	0.103926	0.076348	0.071426	0.075726	0.065132

## Sheet: Supplemental Figure 2
(S2B) Dead Cell Count
	FT189			FT190			FT194			FT282
Vehicle	21	27.6667	17.3333	34.6667	38.6667	38.3333	11	16.6667	16.6667	22.3333	27.6667	29.3333
10 μM NE	15.3333	16.6667	16.6667	29	35.3333	28	13.6667	17.3333	13.3333	19.6667	21.6667	17
(S2D) Dose Escalation Cell Death
FT237					FT246
Vehicle	1 μM NE	10 μM NE	100 μM NE		Vehicle	1 μM NE	10 μM NE	100 μM NE
1	0.67033	0.120879	0.186813		1	0.737226	0.036496	0.065693
1	0.828125	0.25	0.1875		1	0.915254	0.144068	0.127119
1	0.887324	0.253521	0.197183		1	0.966667	0.091667	0.016667
(S2F) Timecourse Dead Cells
FT237								FT246
Time (hours)	Vehicle			10 μM NE				Time (hours)	Vehicle			10 μM NE
1	1.66667	4.66667	9.33333	2.66667	3.66667	8		1	1.66667	5	6.33333	1.66667	5	4
4		13	11.3333		4	12.3333		4		13	15		7	7.33333
24	36.3333	65.3333	54.3333	4.33333	6.66667	9.66667		24	46	62.3333	73.6667	8.66667	18.6667	16.6667
72	54.3333	42.3333	69.6667	8.66667	10	8.66667		72	73	69.6667	82	27	31.3333	24.6667
144	25	16.6667	25.6667	9.33333	6.66667	8.33333		144	27.6667	19.3333	24	18.6667	14.6667	13.3333

## Sheet: Figure 2
(2B) Adhesion Counts
	Vehicle			10 μM NE
SKOV3	1.66667	5.33333	4	1.33333	1.33333	1.66667
FT237	14.3333	7.66667	9.66667	1	1	1
FT246	20.6667	5.66667	6.33333	3	1	2.33333
(2C) Scar Area
	Vehicle			10 μM NE
SKOV3	0.991577	1.0211	1.02029	1.11021	1.02007	0.987135
FT237	0.292298	0.086327	0.046585	0.834249	0.738652	0.899823
FT246	0.455814	0.019123	0.155171	0.907651	0.642481	0.780231

## Sheet: Figure 3
(3B) Propranolol Relative Area
237				246
V	P	NE	NE+P	V	P	NE	NE+P
1	0.919699	0.679656	0.864542	1	0.929802	0.602152	0.840232
1	0.950072	0.62706	1.13524	1	0.786293	0.589544	0.833982
1	0.911666	0.7083	1.16455	1	0.997695	0.636449	0.823951
(3D) Propranolol Relative Death
237				246
V	P	NE	NE+P	V	P	NE	NE+P
1	1	0.154472	0.96748	1	0.668874	0.07947	0.768212
1	0.620513	0.215385	0.661538	1	0.891892	0.064865	0.908108
1	0.71875	0.09375	0.726563	1	0.828571	0.188571	0.754286
(3F) siADRB Relative Area
237										246
	siNTC			siADRβ1			siADRβ2				siNTC			siADRβ1			siADRβ2
Vehicle	1	1	1	1.57811	1.91548	2.43674	0.817258	0.999935	0.879347	Vehicle	1	1	1	1.4096	0.91955	1.16156	0.866082	0.937049	1.08433
10 μM NE	0.581262	0.595134	0.600499	0.756669	0.724565	0.690872	0.910398	1.08546	0.960842	10 μM NE	0.601253	0.489748	0.58027	0.762789	0.420206	0.441306	0.776424	0.834381	0.765734
(3H) siADRB Relative Death
237										246
	siNTC			siADRB1			siADRB2				siNTC			siADRB1			siADRB2
Vehicle	1	1	1	1.06897	1.4507	1.44737	0.781609	1.43662	0.921053	Vehicle	1	1	1	0.725191	1.29167	1.16393	0.748092	1.29167	1.60656
10 μM NE	0.402299	0.366197	0.394737	0.586207	0.605634	0.552632	0.977011	0.915493	0.592105	10 μM NE	0.282443	0.388889	0.491803	0.374046	0.361111	0.57377	0.59542	0.833333	0.688525

## Sheet: Supplemental Figure 3
(S3B) Propranolol Dose Escalation Relative Sphere Area
237							246
Propranolol (μM)	Vehicle			10 μM NE			Propranolol (μM)	Vehicle			10 μM NE
0	1	1	1	0.430703	0.405398	0.305173	0	1	1	1	0.652229	0.521587	0.492141
1	0.929894	1.15834	0.873789	0.9779	1.27211	1.04803	1	0.92981	1.07956	0.905137	1.00575	1.09922	0.84102
10	0.851604	1.16791	0.962602	1.04004	1.25449	1.0118	10	0.991075	0.987321	0.909745	1.00973	1.01702	0.921672
100	0.910332	1.06502	0.749621	0.887489	1.0056	0.768532	100	0.754387	0.74062	0.843689	0.931626	0.763575	0.721957
(S3D) Propranolol Dose Escalation Relative Cell Death
237							246
Propranolol (μM)	Vehicle			10 μM NE			Propranolol (μM)	Vehicle			10 μM NE
0	1	1	1	0.140187	0.121951	0.195946	0	1	1	1	0.183206	0.333333	0.19898
1	1.18692	1.03659	0.912162	0.831776	0.932927	0.77027	1	0.847328	1.16667	0.785714	0.740458	0.924731	0.765306
10	0.943925	0.896341	0.797297	0.82243	0.804878	0.918919	10	0.862595	1.17742	0.846939	0.954198	1.19893	0.94898
100	0.140187	0.317073	0.398649	0.11215	0.359756	0.331081	100	0.267176	0.586022	0.510204	0.320611	0.564516	0.520408

## Sheet: Supplemental Figure 4
(S4A) ADRB Panels
ADRB1
Mouse Brain	Mouse Heart	Mouse Lung	FT189	FT190	FT194	FT237	FT240	FT246	FT282	CaOV3	EFO27	Kuramochi	OVCAR4	OVCAR8	SKOV3
2.59504	0.104484	0.0276349	1.98092e-07	1.22182e-07	5.73136e-08	2.91011e-08	2.62842e-08	1.28301e-07	3.07168e-08	2.64136e-07	1.06389e-06	2.05735e-07	5.88027e-07	5.71509e-07	0.00235501
1.57	0.019688	0.0225103	1.32657e-07	1.78981e-07	4.46561e-08	2.03414e-08	2.91995e-08	9.54998e-08	1.30803e-08	2.28767e-07	1.10351e-06	2.27378e-07	5.50604e-07	4.89413e-07	4.59443e-07
0.245445	0.115202	0.0370654	1.21538e-07	1.825e-07	3.55172e-08	1.26917e-08	3.35073e-08	5.90082e-08	1.26705e-08	2.29403e-07	9.97015e-07	1.82249e-07	6.99865e-07	3.88098e-07	9.71399e-07
ADRB2
Mouse Brain	Mouse Heart	Mouse Lung	FT189	FT190	FT194	FT237	FT240	FT246	FT282	CaOV3	EFO27	Kuramochi	OVCAR4	OVCAR8	SKOV3
1.25169	0.045003	0.424082	2.59e-06	3.59e-06	3.23e-06	7.46e-07	2.16e-06	3.08e-06	2.97e-06	2.77e-07	3.21e-06	5.15e-07	6.4e-07	6.88e-06	3.92e-05
1.35623	0.019141	0.242614	2.29e-06	4.26e-06	3.05e-06	8.09e-07	2.89e-06	2.81e-06	2.23e-06	3.06e-07	3.32e-06	3.85e-07	6.07e-07	6.58e-06	4.18e-05
0.589072	0.054274	0.231107	1.81e-06	3.57e-06	3.01e-06	7.54e-07	2.4e-06	2.76e-06	1.94e-06	2.48e-07	3.32e-06	2.68e-07	6.58e-07	6.11e-06	6.67e-05
(S4B) siADRB knockdown validation
ADRB1				ADRB2
FT237		FT246		FT237		FT246
siNTC	siADRB1	siNTC	siADRB1	siNTC	siADRB2	siNTC	siADRB2
1	0.156124	1	0.106074	1	0.719297	1	0.766855
1	0.140336	1	0.200474	1	0.612915	1	0.598166
1	0.113838	1	0.110747	1	0.652698	1	0.55905
(S4D) siADRB2 pool deconvolution RTqPCR
FT237						FT246
siNTC	siADRB2 pool	siADRB2 #10	siADRB2 #11	siADRB2 #12	siADRB2 #13	siNTC	siADRB2 pool	siADRB2 #10	siADRB2 #11	siADRB2 #12	siADRB2 #13
1	0.617	0.411	1.321	1.229	0.692	1	0.463	0.396	0.847	0.608	0.39
1	0.443	0.485	1.573	0.956	0.836	1	0.492	0.341	0.825	0.831	0.422
1	0.275	0.314	1.477	0.914		1	0.418	0.469	1.029	0.817	0.361
(S4E) siADRB2 pool deconvolution Relative Area
FT237
	siNTC			siADRB2			si#10			si#13
Vehicle	1	1	1	0.968219	0.688625	0.704606	0.943751	0.573482	1.22041	1.04652	0.880856	0.754044
10 μM NE	0.361852	0.476948	0.454794	0.713747	0.593766	0.728763	0.961919	0.519981	0.779272	0.562043	0.511375	0.536315
FT246
	siNTC			siADRB2			si#10			si#13
Vehicle	1	1	1	0.958121	0.832781	0.834672	0.793848	0.64124	0.927293	0.745772	1.22513	0.695928
10 μM NE	0.552247	0.573667	0.695693	0.900602	1.0437	0.774083	0.708179	0.775993	1.11888	0.592794	0.936022	0.724672
(S4F) siADRB2 pool deconvolution Relative Cell Death
FT237
	siNTC			siADRB2			si#10			si#13
Vehicle	1	1	1	0.755814	0.867089	0.798701	0.837209	0.588608	1	0.744186	1.14557	0.798701
10 μM NE	0.383721	0.677215	0.512987	0.453488	0.810127	0.876623	0.546512	0.563291	0.850649	0.395349	0.607595	0.772727
FT246
	siNTC			siADRB2			si#10			si#13
Vehicle	1	1	1	0.837838	0.904494	0.584775	0.635135	0.752809	0.961938	0.554054	1.20225	0.536332
10 μM NE	0.567568	0.696629	0.577855	0.581081	0.848315	0.581315	0.493243	0.758427	0.591696	0.391892	0.932584	0.480969

## Sheet: Supplemental Figure 5
(S5B) IHC Score Distribution
ADRB2 IHCScore	# cases
0	0
1	3
2	7
3	10
(S5C) Score by BRCA status
BRCA wild-type (n=10)	BRCA mutant (n=10)
2	2
1	3
1	3
3	2
2	3
3	3
2	2
3	3
3	2
3	1

## Sheet: Figure 4
(4B) Relative Aggregate Area
Vehicle	10 μM NE	FF1	FF2	FF3	FF4	FF5	FF6	FF7	FF8	FF9	FF10	FF11	FF12	FF13	FF14	FF15	FF16	FF17	FF18
0.953219	0.782487	1.65214	0.439424	0.397441	1.12355	0.360256	1.2603	0.387445	0.435426	0.327869	0.369852	0.596561	0.455818	0.403039	0.40104	0.731307	0.728109	0.389844	0.909636
1.12475	0.662535	1.44302	0.405038	0.419032	1.41223	0.37425	0.892043	0.397041	0.443023	0.367053	0.395042	0.358657	0.365054	0.411435	0.310676	0.746102	0.281487	0.436226	0.64974
0.922031	0.680528	1.07917	0.432627	0.397041	1.10596	0.322271	1.2543	0.318273	0.494602	0.329868	0.35106	0.581767	0.367053	0.417433	0.331068	0.645342	0.447421	0.483007	1.08557
(4C) NE Content vs. Relative Aggregate Area
	Aggregate Area (normalized to Vehicle)	Normalized NE intensity
FF4	1.21391	0.05485
FF6	1.13555	0.027123
FF2	0.425696	0.015778
FF11	0.512328	0.014593
FF16	0.485672	0.012046
FF12	0.395975	0.009605
FF10	0.371985	0.008822
FF18	0.881647	0.008537
FF3	0.404505	0.007752
FF7	0.367586	0.007575
FF8	0.457684	0.00753
FF13	0.410636	0.006888
FF17	0.436359	0.006865
FF5	0.352259	0.006598
FF1	1.39144	0.006367
FF15	0.707584	0.006276
FF9	0.341597	0.005558
FF14	0.347594	0.004735
(4E) Relative Cell Death
Vehicle	10 μM NE	FF1	FF2	FF3	FF4	FF5	FF6	FF7	FF8	FF9	FF10	FF11	FF12	FF13	FF14	FF15	FF16	FF17	FF18
0.984	0.216	0.12	0.336	0.168	0.048	0.072	0.12	0.144	0.432	0.264	0.192	0.144	0.168	0.48	0.216	0.192	0.216	0.552	0.168
1.104	0.24	0.072	0.312	0.168	0.048	0.048	0.12	0.216	0.36	0.144	0.24	0.048	0.192	0.36	0.24	0.216	0.072	0.504	0.24
0.912	0.144	0.12	0.408	0.12	0.096	0.12	0.096	0.24	0.384	0.216	0.168	0.192	0.264	0.384	0.264	0.336	0.12	0.312	0.216
(4F) NE content vs. Relative Cell Death
	Relative Cell Death (normalized to Vehicle)	Normalized NE intensity
FF1	0.104	0.006367
FF2	0.352	0.015778
FF3	0.152	0.007752
FF4	0.064	0.05485
FF5	0.084	0.006598
FF6	0.112	0.027123
FF7	0.2	0.007575
FF8	0.392	0.00753
FF9	0.208	0.005558
FF10	0.2	0.008822
FF11	0.128	0.014593
FF12	0.208	0.009605
FF13	0.408	0.006888
FF14	0.24	0.004735
FF15	0.248	0.006276
FF16	0.136	0.012046
FF17	0.456	0.006865
FF18	0.208	0.008537
(4H) Aggregate Area +/- Propranolol
	Vehicle			10 μM NE			FF2			FF6			FF16
Vehicle	1.10467	0.839168	1.05616	0.535809	0.516616	0.497956	0.697352	0.385996	0.406256	0.760263	1.29021	0.931935	0.498489	0.590723	0.600853
10 μM Propranolol	0.854096	1.04603	0.899947		0.910076	0.879154	0.827972	0.753332	0.543807	1.75884	1.27848	1.40537	1.12227	1.19851	0.547006
(4J) Relative Cell Death +/- Propranolol
	Vehicle			10 μM NE			FF2			FF6			FF16
Vehicle	1.10714	0.857143	1.03571	0.214286	0.285714	0.285714	0.321429	0.428571	0.321429	0.535714	0.75	0.607143	0.25	0.428571	0.5
10 μM Propranolol	1.07143	0.892857	0.857143	0.75	0.714286	1.03571	0.5	0.607143	0.464286	1.42857	1.42857	0.857143	0.464286	0.678571	0.642857

## Sheet: Supplemental Figure 6
(S6B) Relative Aggregate Area
Vehicle	10 μM NE	FF1	FF2	FF3	FF4	FF5	FF6	FF7	FF8	FF9	FF10	FF11	FF12	FF13	FF14	FF15	FF16	FF17	FF18
0.880222	0.409861	0.392909	0.510582	0.336731	0.450416		0.362327	0.32277	0.405208	0.541828	0.261939	0.384598	0.359668	0.365983	0.638892	0.775512	0.478006	0.457064	0.288864
1.01319	0.445097	0.367978	0.393241	0.306814	0.381274	0.340388	0.457064	0.30615	0.29385	0.305485	0.269917	0.292188	0.317452	0.353019	0.737618	0.60831	0.362327	0.393573	0.398227
1.10659	0.402881	0.356676	0.586039	0.295512	0.333407	0.290859	0.307479	0.286537	0.725983	0.488975	0.444765	0.317784	0.269917	0.417839	0.513573	0.626925	0.264931	0.312133	0.252964
(S6C) NE Content vs. Relative Aggregate Area
	Aggregate Area (normalized to Vehicle)	Normalized NE intensity
FF4	0.388366	0.05485
FF6	0.375623	0.027123
FF2	0.49662	0.015778
FF11	0.331524	0.014593
FF16	0.368421	0.012046
FF12	0.315679	0.009605
FF10	0.32554	0.008822
FF18	0.313352	0.008537
FF3	0.313019	0.007752
FF7	0.305152	0.007575
FF8	0.475014	0.00753
FF13	0.378947	0.006888
FF17	0.38759	0.006865
FF5	0.315623	0.006598
FF1	0.372521	0.006367
FF15	0.670249	0.006276
FF9	0.445429	0.005558
FF14	0.630028	0.004735
(S6E) Relative Cell Death
Vehicle	10 μM NE	FF1	FF2	FF3	FF4	FF5	FF6	FF7	FF8	FF9	FF10	FF11	FF12	FF13	FF14	FF15	FF16	FF17	FF18
0.695652	0.26087	0.434783	0.26087	0.304348	0		0.478261	0.086957	0.565217	0.086957	0.173913	0.130435	0.304348	0.304348	0.347826	0.130435	0.086957	0.565217	0.043478
1.3913	0.173913	0.304348	0.434783	0	0.478261	0.086957	0.652174	0.086957	0.304348	0.130435	0.130435	0.173913	0.391304	0.565217	0.478261	0	0.086957	0.26087	0.173913
0.913043	0.086957	0.26087	0.521739	0.086957	0.26087	0.086957	0.347826	0	0.521739	0.26087	0.086957	0	0.217391	0.434783	0.304348	0.130435	0.173913	0.434783	0.130435
(S6F) NE content vs. Relative Cell Death
	Relative Cell Death (normalized to Vehicle)	Normalized NE intensity
FF1	0.333333	0.006367
FF2	0.405797	0.015778
FF3	0.130435	0.007752
FF4	0.246377	0.05485
FF5	0.086957	0.006598
FF6	0.492754	0.027123
FF7	0.057971	0.007575
FF8	0.463768	0.00753
FF9	0.15942	0.005558
FF10	0.130435	0.008822
FF11	0.101449	0.014593
FF12	0.304348	0.009605
FF13	0.434783	0.006888
FF14	0.376812	0.004735
FF15	0.086957	0.006276
FF16	0.115942	0.012046
FF17	0.42029	0.006865
FF18	0.115942	0.008537
(S6H) Aggregate Area +/- Propranolol
	Vehicle			10 μM NE			FF2			FF6			FF16
Vehicle	0.987571	0.961678	1.05075	0.437079	0.42465	0.506991	0.684102	0.38115	0.343345	0.577421	1.62455	1.34127	0.558778	1.52253	0.74521
10 μM Propranolol	0.864319	0.858622	0.555153	0.99275	0.905748	0.944588	0.854997	0.914034	0.616261	1.84982	0.466598	0.398239	0.439151	0.418954	0.627654
(S6J) Relative Cell Death +/- Propranolol
	Vehicle			10 μM NE			FF2			FF6			FF16
Vehicle	0.72973	1.25676	1.01351	0.202703	0.121622	0.040541	0.202703	0.202703	0.324324	0.72973	0.283784	0.364865	0.040541	0.081081	0.283784
10 μM Propranolol	1.25676	0.810811	0.689189	0.891892	0.527027	0.608108	0.527027	0.810811	0.162162	0.689189	0.648649	0.648649	0.202703	0.202703	0.243243

[truncated: 4 more sheets: Figure 5, Supplemental Figure 8, Figure 6, Supplemental Figure 9]
